# Supplementary material for: Energetic and Geometric Characteristics of the Substituents: Part 2: The Case of NO2, Cl, and NH2 Groups in Their Mono-Substituted Derivatives of Simple Nitrogen Heterocycles
Source: Molecules. 2021 Oct 29;26(21):6543. doi: 10.3390/molecules26216543 (PMC8588088; doi:10.3390/molecules26216543)
Supplement: Supplementary file 1 [file molecules-26-06543-s001.zip]

Archive with 1 entries (1 files):
- molecules-1418383-supplementary.pdf
